# Supplementary material for: Protective Efficacy of Plasmodium vivax Radiation-Attenuated Sporozoites in Colombian Volunteers: A Randomized Controlled Trial
Source: PLoS Negl Trop Dis. 2016 Oct 19;10(10):e0005070. doi: 10.1371/journal.pntd.0005070 (PMC5070852; doi:10.1371/journal.pntd.0005070)
Supplement: S3 Table — (XLSX) [file pntd.0005070.s008.xlsx]

## Sheet: Hoja1
Protective efficacy of Plasmodium vivax radiation-attenuated sporozoites in Colombian volunteers: a randomized controlled trial
S3 Table. Total number of mosquito bites received during immunizations
Group	Volunteer	Number of immunizationsa	Number of mosquitoes				% of infective bites	Average infected msq bites per immunization	Total spz in salivary glands
			Total exposed	Total fed	Infective bites	Non-infective bites
RAS	001	7	704	604	440	164	0.728477	62.8571	363700
	005	7	707	625	418	207	0.6688	59.7143	437448
	006	7	713	687	497	190	0.723435	71	351521
	007	7	724	610	362	248	0.593443	51.7143	300642
	008	3	303	248	164	84	0.66129	54.6667	46752.5
	009	7	807	710	458	252	0.64507	65.4286	452951
	010	7	815	709	460	249	0.648801	65.7143	194246
	011	7	759	613	423	190	0.690049	60.4286	368206
	012	7	734	633	428	205	0.676145	61.1429	241831
	013	4	482	426	314	112	0.737089	78.5	213210
	017	7	772	612	386	226	0.630719	55.1429	301562
	021	7	748	655	442	213	0.674809	63.1429	248130
	025	7	755	649	403	246	0.620955	57.5714	191782
	026	7	777	664	440	224	0.662651	62.8571	340752
Fy-	038	7	824	758	478	280	0.630607	68.2857	573361
	058	7	813	739	487	252	0.658999	69.5714	319813
	062	4	498	452	261	191	0.577434	65.25	116152
	069	4	539	473	292	181	0.617336	73	40503
	066	7	760	606	358	248	0.590759	51.1429	140323
	075	7	881	769	476	293	0.618986	68	118020
	084	7	698	608	412	196	0.677632	58.8571	157785
Ctl	002	6	810	758	41	11	0.0540897	6.83333	34627
	003	4	648	557	0	91	0	0	0
	004	4	582	534	0	48	0	0	0
	015	7+	953	895	0	58	0	0	0
	020	7	986	945	0	41	0	0	0
	049	3	443	385	0	58	0	0	0
	065	7	999	963	0	36	0	0	0
aAll volunteers are included in the table. Analyses of median infective bites included in the main text were performed including only volunteers that completed all immunizations and challenge. +Volunteer 007 completed seven immunizations but withdrew before challenge. Msq: mosquitoes, spz: sporozoitos, RAS: Radiation attenuated sporozoites, Fy-: Duffy negative, Ctl: control.
