# Supplementary material for: Protective Efficacy of Plasmodium vivax Radiation-Attenuated Sporozoites in Colombian Volunteers: A Randomized Controlled Trial
Source: PLoS Negl Trop Dis. 2016 Oct 19;10(10):e0005070. doi: 10.1371/journal.pntd.0005070 (PMC5070852; doi:10.1371/journal.pntd.0005070)
Supplement: S4 Table — (XLS) [file pntd.0005070.s009.xls]

## Sheet: Systemic
Protective efficacy of Plasmodium vivax radiation-attenuated sporozoites in Colombian volunteers: a randomized controlled trial
S4 Table. Adverse events during immunizations and after CHMI
Systemic	Grade	Radiation attenuated spz, n=14																	Control, n=7																	Fy negative, n=7
		After immunizations														After			After immunizations														After			After immunizations
		1st		2nd		3rd		4th		5th		6th		7th		CHMI			1st		2nd		3rd		4th		5th		6th		7th		CHMI			1st		2nd		3rd		4th		5th		6th		7th
		Related		Related		Related		Related		Related		Related		Related		Related			Related		Related		Related		Related		Related		Related		Related		Related			Related		Related		Related		Related		Related		Related		Related
		Yes	Not	Yes	Not	Yes	Not	Yes	Not	Yes	Not	Yes	Not	Yes	Not	Yes	Not		Yes	Not	Yes	Not	Yes	Not	Yes	Not	Yes	Not	Yes	Not	Yes	Not	Yes	Not		Yes	Not	Yes	Not	Yes	Not	Yes	Not	Yes	Not	Yes	Not	Yes	Not
Headache	Mild	3	1	4						2		2			6	1					1					1		1		1						4		1				1		1				2
	Moderate							2	1			1	4		3	3	7									1		1								1		2	1	1		1			1	3
	Severe															3	2																1
	Life threatening
Malaise	Mild			1												2					1									1						5								1
	Moderate												1			1										1							1					2
	Severe															5																	1
	Life threatening
Abdominal pain	Mild				1										5		4																				2				1								2
	Moderate															1	1											1											1				2
	Severe															1
	Life threatening
Chills	Mild	1		1												1					1									1						5
	Moderate												1			3	1																1					2
	Severe															3																	1
	Life threatening
Fever	Mild	1		1												1														1						4
	Moderate												1			4																	1			2
	Severe															3																	1
	Life threatening
Myalgia	Mild	1														1					1															3								1
	Moderate												1			3	1																1
	Severe															4																	1
	Life threatening
Nausea	Mild	1							1						1	1	3														1	1				1		1
	Moderate														1		1																			1													1
	Severe
	Life threatening
Diarrhea	Mild				1										3		4																						1										1
	Moderate				1										1		1
	Severe																1
	Life threatening
Dizziness	Mild														4		1														1																	1	2
	Moderate																2																1										1						1
	Severe
	Life threatening
Acute respiratory infection	Mild														1		3																										1		2
	Moderate																																	2					1		1						1
	Severe
	Life threatening
Decay	Mild	1	1													2																				2
	Moderate															1																	1
	Severe															1																	1
	Life threatening
Arthralgia	Mild															1																				1
	Moderate															3	1																1
	Severe															1																	1
	Life threatening
Sweating	Mild
	Moderate															2	1																1
	Severe															1																	1
	Life threatening
Emesis	Mild	1															1
	Moderate														1		1																1
	Severe
	Life threatening
Vertigo	Mild																													1		1
	Moderate								1																									1
	Severe
	Life threatening
Sore throat	Mild												1		1
	Moderate																1
	Severe
	Life threatening
Lumbago	Mild															1	1
	Moderate																																						1
	Severe
	Life threatening
Exacerbation of allergic rhinitis	Mild												1		1																	1
	Moderate
	Severe
	Life threatening
Aphthous stomatitis	Mild															1																																	1
	Moderate															1
	Severe
	Life threatening
Vaginal candidiasis	Mild
	Moderate																																								1		1
	Severe
	Life threatening
Generalized pruritus	Mild																1
	Moderate																1
	Severe
	Life threatening
Loss of apetite	Mild															1
	Moderate																																1
	Severe
	Life threatening
Hand paresthesia	Mild										2
	Moderate
	Severe
	Life threatening
Soft tissue abscess	Mild
	Moderate
	Severe														1
	Life threatening
Acute chikungunya fever	Mild
	Moderate
	Severe																1
	Life threatening
Ascariasis	Mild
	Moderate																																								1
	Severe
	Life threatening
Bacterial conjunctivitis	Mild
	Moderate																													1
	Severe
	Life threatening
Dyspnea	Mild																					1
	Moderate
	Severe
	Life threatening
Otalgia	Mild														1
	Moderate
	Severe
	Life threatening
Chronic knee pain secondary to trauma	Mild																											1
	Moderate
	Severe
	Life threatening
Thoracic pain	Mild																					1
	Moderate
	Severe
	Life threatening
Leg and eyelid edema	Mild														1
	Moderate
	Severe
	Life threatening
Acute infectious diarrhea	Mild
	Moderate														1
	Severe
	Life threatening
Epistaxis	Mild																																1
	Moderate
	Severe
	Life threatening
Eye pain	Mild
	Moderate															1
	Severe
	Life threatening
Generalized rash	Mild															1
	Moderate
	Severe
	Life threatening
Hemoptysis	Mild																																	1
	Moderate
	Severe
	Life threatening
Traumatic injury in foot	Mild
	Moderate																																										1
	Severe
	Life threatening
Orthostatic hypotension	Mild																									1
	Moderate
	Severe
	Life threatening
Soft tissue infection in traumatic skin injury	Mild
	Moderate																																										1
	Severe
	Life threatening
Lower urinary tract infection	Mild
	Moderate																																								1
	Severe
	Life threatening
Metrorrhagia	Mild																																										1
	Moderate
	Severe
	Life threatening
Odontalgia	Mild																																								1
	Moderate
	Severe
	Life threatening
Pharyngeal dryness	Mild												1
	Moderate
	Severe
	Life threatening
Sinusitis	Mild												1
	Moderate
	Severe
	Life threatening
Tachycardia	Mild																																				1
	Moderate
	Severe
	Life threatening
Traumatic knee injury	Mild
	Moderate
	Severe																									1
	Life threatening
Nongonococcal urethritis	Mild
	Moderate																									1
	Severe
	Life threatening
Urticaria	Mild
	Moderate															1
	Severe
	Life threatening
Bacterial vaginosis	Mild
	Moderate																																												1
	Severe
	Life threatening
																60	41																19	4
[truncated: 2 more columns]

## Sheet: Local
Protective efficacy of Plasmodium vivax radiation-attenuated sporozoites in Colombian volunteers: a randomized controlled trial
S4 Table. Adverse events during immunizations and after CHMI
Local	Grade	Radiation attenuated spz, n=14																	Control, n=7																	Fy negative, n=7
		After immunizations														After			After immunizations														After			After immunizations
		1st		2nd		3rd		4th		5th		6th		7th		CHMI			1st		2nd		3rd		4th		5th		6th		7th		CHMI			1st		2nd		3rd		4th		5th		6th		7th
		Related		Related		Related		Related		Related		Related		Related		Related			Related		Related		Related		Related		Related		Related		Related		Related			Related		Related		Related		Related		Related		Related		Related
		Yes	Not	Yes	Not	Yes	Not	Yes	Not	Yes	Not	Yes	Not	Yes	Not	Yes	Not		Yes	Not	Yes	Not	Yes	Not	Yes	Not	Yes	Not	Yes	Not	Yes	Not	Yes	Not		Yes	Not	Yes	Not	Yes	Not	Yes	Not	Yes	Not	Yes	Not	Yes	Not
Erythema in immunization site	Mild	28		24		17		5		1		4		1					12		10		4		1				1							6		2
	Moderate			2				2																	1
	Severe
	Life threatening
Hyperesthesia in immunization site	Mild	26		22		12													2		10															8		2
	Moderate
	Severe
	Life threatening
Wheals	Mild							9		7		4		4									1		2		1		3		4									3		1		1		2		2
	Moderate					1		4		1				1											2		2													1
	Severe
	Life threatening
Induration in immunization site	Mild			11		2
	Moderate
	Severe
	Life threatening
Local edema in immunization site	Mild											6		1
	Moderate									3		1		1
	Severe
	Life threatening
Pain in immunization site	Mild			4																																1
	Moderate
	Severe
	Life threatening
Hyperpigmentation in immunization site	Mild									1																										1				1
	Moderate
	Severe
	Life threatening
[truncated: 2 more columns]

## Sheet: Laboratory abnormalities
Protective efficacy of Plasmodium vivax radiation-attenuated sporozoites in Colombian volunteers: a randomized controlled trial
S4 Table. Adverse events during immunizations and after CHMI
Laboratory abnormalities	Grade	Radiation attenuated spz, n=14																	Control, n=7																	Fy negative, n=7
		After immunizations														After			After immunizations														After			After immunizations
		1st		2nd		3rd		4th		5th		6th		7th		CHMI			1st		2nd		3rd		4th		5th		6th		7th		CHMI			1st		2nd		3rd		4th		5th		6th		7th
		Related		Related		Related		Related		Related		Related		Related		Related			Related		Related		Related		Related		Related		Related		Related		Related			Related		Related		Related		Related		Related		Related		Related
		Yes	Not	Yes	Not	Yes	Not	Yes	Not	Yes	Not	Yes	Not	Yes	Not	Yes	Not		Yes	Not	Yes	Not	Yes	Not	Yes	Not	Yes	Not	Yes	Not	Yes	Not	Yes	Not		Yes	Not	Yes	Not	Yes	Not	Yes	Not	Yes	Not	Yes	Not	Yes	Not
ESR elevation	Mild	7		3		2		4		6		3	1	4	3														1					1						4	1			3		2		1
	Moderate
	Severe
	Life threatening
CRP elevation	Mild	3		3		3		2		1	1	2	1		1						1						1		1		2			1						2	1	1	1	1				1
	Moderate
	Severe
	Life threatening
Mild anemia	Mild			1	1	1					1	1																								2		1								1	1
	Moderate
	Severe
	Life threatening
Thrombocytopenia	Mild															2
	Moderate															1																	1
	Severe															4																	1
	Life threatening
ALT/AST elevation	Mild										1				1																							1		1	1
	Moderate																																			1
	Severe
	Life threatening															1
Mild leukopenia	Mild																																			1		1				2	1					1
	Moderate
	Severe
	Life threatening
Lymphopenia	Mild															2
	Moderate															1																	1
	Severe																																1
	Life threatening
Microscopic hematuria	Mild		2				1
	Moderate																					1
	Severe
	Life threatening
Hyperbilirubinemia without ALT/AST elevation	Mild	2
	Moderate
	Severe
	Life threatening
Leukopenia	Mild															1																	1
	Moderate															1
	Severe
	Life threatening
Mild proteinuria	Mild										1	1
	Moderate																					1
	Severe
	Life threatening
Hypuric acid in urine	Mild				2
	Moderate
	Severe
	Life threatening
Anemia	Mild															1																	1
	Moderate
	Severe
	Life threatening
Bacteriuria	Mild				1		1
	Moderate
	Severe
	Life threatening
Hyperglycemia	Mild			1							1
	Moderate
	Severe
	Life threatening
LDH elevation	Mild															2
	Moderate
	Severe
	Life threatening
Neutropenia	Mild															2
	Moderate
	Severe
	Life threatening
Mild neutropenia	Mild																																					2
	Moderate
	Severe
	Life threatening
Proteinuria	Mild															1
	Moderate
	Severe
	Life threatening															1
Moderate neutropenia	Mild
	Moderate																																										1
	Severe
	Life threatening
Severe anemia	Mild
	Moderate					1
	Severe
	Life threatening
Hyaline casts	Mild											1
	Moderate
	Severe
	Life threatening
Hematuria	Mild																1
	Moderate
	Severe
	Life threatening
Hyperbilirubinemia with ALT/AST elevation	Mild
	Moderate
	Severe															1
	Life threatening
Leukocyturia	Mild				1
	Moderate
	Severe
	Life threatening
Leukocytosis	Mild																																	1
	Moderate
	Severe
	Life threatening
Mild lymphopenia	Mild																																					1
	Moderate
	Severe
	Life threatening
Moderate proteinuria	Mild																			1
	Moderate
	Severe
	Life threatening
Prolonged PTT	Mild																							1
	Moderate
	Severe
	Life threatening
Mild Thrombocytopenia	Mild			1
	Moderate
	Severe
	Life threatening
Amorphous urates	Mild				1
	Moderate
	Severe
	Life threatening
Atypical lymphocytes in CBC	Mild																																										1
	Moderate
	Severe
	Life threatening
[truncated: 2 more columns]

## Sheet: Other
Protective efficacy of Plasmodium vivax radiation-attenuated sporozoites in Colombian volunteers: a randomized controlled trial
S4 Table. Adverse events during immunizations and after CHMI
Other	Grade	Radiation attenuated spz, n=14																	Control, n=7																	Fy negative, n=7
		After immunizations														After			After immunizations														After			After immunizations
		1st		2nd		3rd		4th		5th		6th		7th		CHMI			1st		2nd		3rd		4th		5th		6th		7th		CHMI			1st		2nd		3rd		4th		5th		6th		7th
		Related		Related		Related		Related		Related		Related		Related		Related			Related		Related		Related		Related		Related		Related		Related		Related			Related		Related		Related		Related		Related		Related		Related
		Yes	Not	Yes	Not	Yes	Not	Yes	Not	Yes	Not	Yes	Not	Yes	Not	Yes	Not		Yes	Not	Yes	Not	Yes	Not	Yes	Not	Yes	Not	Yes	Not	Yes	Not	Yes	Not		Yes	Not	Yes	Not	Yes	Not	Yes	Not	Yes	Not	Yes	Not	Yes	Not
Ankle contusion in traffic collision	Mild
	Moderate														1
	Severe
	Life threatening
Relapse of malaria after complete treatment	Mild
	Moderate																																1
	Severe
	Life threatening
[truncated: 2 more columns]
